# Supplementary material for: Descriptions of two new species of Platygaster Latreille that attack gall midges (Diptera, Cecidomyiidae) with notes on their biology (Hymenoptera, Platygastridae)
Source: Zookeys. 2018 May 3;(754):113–25. doi: 10.3897/zookeys.754.23296 (PMC5945789; doi:10.3897/zookeys.754.23296)
Supplement: XML Treatment for Platygaster ingeniosus [file zookeys.754.23296-treatment1.xml]

<!DOCTYPE tp:taxon-treatment
  PUBLIC "-//TaxonX//DTD Taxonomic Treatment Publishing DTD v0 20100105//EN" "tax-treatment-NSO.dtd">
<tp:taxon-treatment xmlns:tp="http://www.plazi.org/taxpub"><tp:treatment-meta><kwd-group><label>Taxon classification</label><kwd><named-content xmlns:xlink="http://www.w3.org/1999/xlink" content-type="kingdom">Animalia</named-content></kwd><kwd><named-content xmlns:xlink="http://www.w3.org/1999/xlink" content-type="order">Diptera</named-content></kwd><kwd><named-content xmlns:xlink="http://www.w3.org/1999/xlink" content-type="family">Cecidomyiidae</named-content></kwd></kwd-group><mixed-citation publication-type="journal"><person-group><name><surname>Matsuo</surname><given-names>Kazunori</given-names></name><name><surname>Fujii</surname><given-names>Tomohisa</given-names></name><name><surname>Tokuda</surname><given-names>Makoto</given-names></name><name><surname>Ganaha-Kikumura</surname><given-names>Tomoko</given-names></name><name><surname>Yukawa</surname><given-names>Junichi</given-names></name><name><surname>Yamagishi</surname><given-names>Kenzou</given-names></name></person-group><article-title>Descriptions of two new species of <italic><tp:taxon-name><tp:taxon-name-part taxon-name-part-type="genus" reg="Platygaster">Platygaster</tp:taxon-name-part></tp:taxon-name></italic> Latreille that attack gall midges (<tp:taxon-name><tp:taxon-name-part taxon-name-part-type="order">Diptera</tp:taxon-name-part></tp:taxon-name>, <tp:taxon-name><tp:taxon-name-part taxon-name-part-type="family">Cecidomyiidae</tp:taxon-name-part></tp:taxon-name>) with notes on their biology (<tp:taxon-name><tp:taxon-name-part taxon-name-part-type="order">Hymenoptera</tp:taxon-name-part></tp:taxon-name>, <tp:taxon-name><tp:taxon-name-part taxon-name-part-type="family">Platygastridae</tp:taxon-name-part></tp:taxon-name>)</article-title><source>Zookeys</source><day>3</day><month>5</month><year>2018</year><volume>2018</volume><issue>754</issue><fpage>113</fpage><lpage>125</lpage><pub-id pub-id-type="doi">10.3897/zookeys.754.23296</pub-id></mixed-citation></tp:treatment-meta><tp:nomenclature><tp:taxon-name>
            <tp:taxon-name-part taxon-name-part-type="genus" reg="Platygaster">Platygaster</tp:taxon-name-part>
            <tp:taxon-name-part taxon-name-part-type="species" reg="ingeniosus">ingeniosus</tp:taxon-name-part>
            <object-id xmlns:xlink="http://www.w3.org/1999/xlink" content-type="zoobank" xlink:type="simple">http://zoobank.org/AEE14D9B-872E-446A-93C7-56270048F020</object-id>
          </tp:taxon-name><tp:taxon-authority>Matsuo &amp; Yamagishi</tp:taxon-authority><tp:taxon-status xmlns:xlink="http://www.w3.org/1999/xlink" xlink:type="simple">sp. n.</tp:taxon-status></tp:nomenclature><tp:treatment-sec sec-type="etymology" id="SECID0EAGAE"><title>Etymology.</title><p>The specific name is derived from its ingenious parasitoid strategy.</p><p>
            <bold>Type material.</bold> Holotype: Female, emerged on 16 March 2011 from a gall of <italic><tp:taxon-name><tp:taxon-name-part taxon-name-part-type="genus" reg="Masakimyia">Masakimyia</tp:taxon-name-part> <tp:taxon-name-part taxon-name-part-type="species" reg="pustulae">pustulae</tp:taxon-name-part></tp:taxon-name></italic> on <italic><tp:taxon-name><tp:taxon-name-part taxon-name-part-type="genus" reg="Euonymus">Euonymus</tp:taxon-name-part> <tp:taxon-name-part taxon-name-part-type="species" reg="japonicus">japonicus</tp:taxon-name-part></tp:taxon-name></italic> collected by T. Fujii from Nijoshikaka, Itoshima, Fukuoka, Japan. Paratypes: 5 females and 5 males, same data as holotype.</p><!--PageBreak--></tp:treatment-sec><tp:treatment-sec sec-type="description" id="SECID0EAHAE"><title>Description.</title><p>FEMALE (Fig. <xref ref-type="fig" rid="F1">1</xref>). Body length 1.4–1.6 mm. Head, mesosoma, and metasoma black. A1 dark brown basally; A2–A4 dark brown to black; A5–A10 black. Fore wing slightly infuscate. All coxae black; all femora brown yellow to black; all tibiae brown yellow.</p><fig id="F1" position="float" orientation="portrait"><label>Figure 1.</label><caption><p>Holotype female of <italic><tp:taxon-name><tp:taxon-name-part taxon-name-part-type="genus" reg="Platygaster">Platygaster</tp:taxon-name-part> <tp:taxon-name-part taxon-name-part-type="species" reg="ingeniosus">ingeniosus</tp:taxon-name-part></tp:taxon-name></italic>.</p></caption><graphic xmlns:xlink="http://www.w3.org/1999/xlink" xlink:href="zookeys-754-113-g001.jpg" position="float" orientation="portrait" xlink:type="simple" id="oo_201052.jpg"/></fig><p>Head in dorsal view, 1.9–2.1 times as wide as long, 1.1–1.2 times as wide as mesosoma; occiput transversely striate; vertex between ocelli with transverse wrinkles, with reticulation between posterior ocelli (Fig. <xref ref-type="fig" rid="F2">2</xref>); POL: OOL: LOL = 2.5: 1.3: 1.0. Head in frontal view 1.3–1.4 times as wide as high; frons with transverse wrinkles (Fig. <xref ref-type="fig" rid="F2">3</xref>); gena smooth. A1 5.5–5.6 times as long as wide, 0.7–0.8 times as long as height of head; A2 2.4–2.6 times as long as wide; A3 1.2–1.3 times as long as wide; A4–A6 1.4–1.5 times as long as wide; A7–A9 1.4–1.5 times as long as wide; A10 1.7–1.8 times as long as wide (Fig. <xref ref-type="fig" rid="F2">4</xref>).</p><fig id="F2" position="float" orientation="portrait"><label>Figure 2–5.</label><caption><p>
                <italic><tp:taxon-name><tp:taxon-name-part taxon-name-part-type="genus" reg="Platygaster">Platygaster</tp:taxon-name-part> <tp:taxon-name-part taxon-name-part-type="species" reg="ingeniosus">ingeniosus</tp:taxon-name-part></tp:taxon-name></italic>. <bold>2</bold> female head, dorsal view <bold>3</bold> female head, frontal view <bold>4</bold> female antenna <bold>5</bold> male antenna.</p></caption><graphic xmlns:xlink="http://www.w3.org/1999/xlink" xlink:href="zookeys-754-113-g002.jpg" position="float" orientation="portrait" xlink:type="simple" id="oo_201053.jpg"/></fig><p>Mesosoma 1.3–1.4 times as long as wide, 1.1–1.2 times as high as wide; sides of pronotum reticulate, smooth along upper and posterior margins (Fig. <xref ref-type="fig" rid="F3">6</xref>); mesoscutum reticulate, smooth between notauli which are indicated in posterior half (Fig. <xref ref-type="fig" rid="F3">7</xref>); posterior margin of median lobe of mesoscutum overlapping base of mesoscutellum; posterior margin of lateral mesoscutal lobes hairy; scuto-scutellar groove smooth and bare; mesoscutellum evenly convex, smooth and covered with long hairs except median glabrous area (Fig. <xref ref-type="fig" rid="F3">8</xref>); mesopleuron with two setae anteriorly, with a coriaceous area <!--PageBreak-->below tegula; mesopleural carina absent; mesofurcal pit present; metapleuron completely pilose; propodeal carinae widely separated, parallel. Fore wing 2.3–2.4 times as long as wide; marginal cilia approximately 0.1 times as long as width of fore wing. Hind wing approximately 4.8 times as long as wide, with two hamuli; marginal cilia approximately 0.2 times as long as width of hind wing.</p><p>Metasoma as long as head and mesosoma combined; T1 evenly crenulated, 1.8–1.9 times as wide as long, 0.2–0.3 times as long as T2; T2–T5 with a band of shallow punctation along posterior margin; T2 weakly striated in basal half, with shorter striae medially (Fig. <xref ref-type="fig" rid="F3">9</xref>); T3 with a few setae; T4 with a row of setae which is broken medially; T5 with a complete setal row; T6 with a complete setal row, smooth.</p><p>MALE. Differs from the female as follows: Body length 1.5–1.6 mm. Antenna with erect setae; A4 distinctly widened (Fig. <xref ref-type="fig" rid="F2">5</xref>). Metasoma approximately 0.8 times as long as head and mesosoma combined, obtuse at apex.</p><fig id="F3" position="float" orientation="portrait"><label>Figure 6–9.</label><caption><p>
                <italic><tp:taxon-name><tp:taxon-name-part taxon-name-part-type="genus" reg="Platygaster">Platygaster</tp:taxon-name-part> <tp:taxon-name-part taxon-name-part-type="species" reg="ingeniosus">ingeniosus</tp:taxon-name-part></tp:taxon-name></italic>. <bold>6</bold> female mesosoma, lateral view <bold>7</bold> female mesoscutum, dorsal view <bold>8</bold> female mesoscutellum, dorsal view <bold>9</bold> female metasoma, dorsal view.</p></caption><graphic xmlns:xlink="http://www.w3.org/1999/xlink" xlink:href="zookeys-754-113-g003.jpg" position="float" orientation="portrait" xlink:type="simple" id="oo_201054.jpg"/></fig></tp:treatment-sec><tp:treatment-sec sec-type="Differential dagnosis" id="SECID0EMLAE"><title>Differential dagnosis.</title><p>
            <italic><tp:taxon-name><tp:taxon-name-part taxon-name-part-type="genus" reg="Platygaster">Platygaster</tp:taxon-name-part> <tp:taxon-name-part taxon-name-part-type="species" reg="ingeniosus">ingeniosus</tp:taxon-name-part></tp:taxon-name></italic> is similar to the two Palearctic species, <italic><tp:taxon-name><tp:taxon-name-part taxon-name-part-type="genus" reg="Platygaster">P.</tp:taxon-name-part> <tp:taxon-name-part taxon-name-part-type="species" reg="rutilipes">rutilipes</tp:taxon-name-part></tp:taxon-name></italic> Buhl and <italic><tp:taxon-name><tp:taxon-name-part taxon-name-part-type="genus" reg="Platygaster">P.</tp:taxon-name-part> <tp:taxon-name-part taxon-name-part-type="species" reg="yunnanensis">yunnanensis</tp:taxon-name-part></tp:taxon-name></italic> Buhl, because they share the following morphological characteristics: notaulus indicated in posterior half; mesopleuron with a coriaceous area below tegula; posterior margin of mesoscutum reaching base of mesoscutellum; hind wing approximately 4.8 times as long as wide. <italic><tp:taxon-name><tp:taxon-name-part taxon-name-part-type="genus" reg="Platygaster">Platygaster</tp:taxon-name-part> <tp:taxon-name-part taxon-name-part-type="species" reg="ingeniosus">ingeniosus</tp:taxon-name-part></tp:taxon-name></italic> can be distinguished from <italic><tp:taxon-name><tp:taxon-name-part taxon-name-part-type="genus" reg="Platygaster">P.</tp:taxon-name-part> <tp:taxon-name-part taxon-name-part-type="species" reg="rutilipes">rutilipes</tp:taxon-name-part></tp:taxon-name></italic> by having the stouter fore wing that is 2.3–2.4 times as long <!--PageBreak-->as wide whereas <italic><tp:taxon-name><tp:taxon-name-part taxon-name-part-type="genus" reg="Platygaster">P.</tp:taxon-name-part> <tp:taxon-name-part taxon-name-part-type="species" reg="rutilipes">rutilipes</tp:taxon-name-part></tp:taxon-name></italic> has elongated fore wing, approximately 2.8 times as long as wide. <italic><tp:taxon-name><tp:taxon-name-part taxon-name-part-type="genus" reg="Platygaster">Platygaster</tp:taxon-name-part> <tp:taxon-name-part taxon-name-part-type="species" reg="ingeniosus">ingeniosus</tp:taxon-name-part></tp:taxon-name></italic> could be distinguished from <italic><tp:taxon-name><tp:taxon-name-part taxon-name-part-type="genus" reg="Platygaster">P.</tp:taxon-name-part> <tp:taxon-name-part taxon-name-part-type="species" reg="yunnanensis">yunnanensis</tp:taxon-name-part></tp:taxon-name></italic> because sides of pronotum are finely reticulate whereas smooth in <italic><tp:taxon-name><tp:taxon-name-part taxon-name-part-type="genus" reg="Platygaster">P.</tp:taxon-name-part> <tp:taxon-name-part taxon-name-part-type="species" reg="yunnanensis">yunnanensis</tp:taxon-name-part></tp:taxon-name></italic>.</p></tp:treatment-sec><tp:treatment-sec sec-type="notes" id="SECID0EXOAE"><title>Biological notes.</title><p>
            <italic><tp:taxon-name><tp:taxon-name-part taxon-name-part-type="genus" reg="Platygaster">Platygaster</tp:taxon-name-part> <tp:taxon-name-part taxon-name-part-type="species" reg="ingeniosus">ingeniosus</tp:taxon-name-part></tp:taxon-name></italic> is an egg-larval solitary parasitoid of <italic><tp:taxon-name><tp:taxon-name-part taxon-name-part-type="genus" reg="Masakimyia">Masakimyia</tp:taxon-name-part> <tp:taxon-name-part taxon-name-part-type="species" reg="pustulae">pustulae</tp:taxon-name-part></tp:taxon-name></italic> in Japan (<xref ref-type="bibr" rid="B37">Yukawa and Sunose 1976</xref>; <xref ref-type="bibr" rid="B26">Sunose 1983</xref>, <xref ref-type="bibr" rid="B27">1984</xref>; <xref ref-type="bibr" rid="B14">Fujii et al. 2014</xref>). Although <italic><tp:taxon-name><tp:taxon-name-part taxon-name-part-type="genus" reg="Masakimyia">Masakimyia</tp:taxon-name-part> <tp:taxon-name-part taxon-name-part-type="species" reg="pustulae">pustulae</tp:taxon-name-part></tp:taxon-name></italic> induces dimorphic leaf galls, thick and thin types (<xref ref-type="bibr" rid="B26">Sunose 1983</xref>), <italic><tp:taxon-name><tp:taxon-name-part taxon-name-part-type="genus" reg="Platygaster">Platygaster</tp:taxon-name-part> <tp:taxon-name-part taxon-name-part-type="species" reg="ingeniosus">ingeniosus</tp:taxon-name-part></tp:taxon-name></italic> can attack gall midge larvae inhabiting both types of gall (<xref ref-type="bibr" rid="B27">Sunose 1984</xref>; <xref ref-type="bibr" rid="B14">Fujii et al. 2014</xref>). Because the genus <italic><tp:taxon-name><tp:taxon-name-part taxon-name-part-type="genus" reg="Masakimyia">Masakimyia</tp:taxon-name-part></tp:taxon-name></italic> is monotypic and its tribal position in the supertribe <tp:taxon-name><tp:taxon-name-part taxon-name-part-type="supertribe">Lasiopteridi</tp:taxon-name-part></tp:taxon-name> has not been determined (<xref ref-type="bibr" rid="B15">Gagné and Jaschhof 2017</xref>), the possible host range of <italic><tp:taxon-name><tp:taxon-name-part taxon-name-part-type="genus" reg="Platygaster">Platygaster</tp:taxon-name-part> <tp:taxon-name-part taxon-name-part-type="species" reg="ingeniosus">ingeniosus</tp:taxon-name-part></tp:taxon-name></italic> is restricted to <italic><tp:taxon-name><tp:taxon-name-part taxon-name-part-type="genus" reg="Masakimyia">Masakimyia</tp:taxon-name-part></tp:taxon-name></italic> alone at this moment.</p></tp:treatment-sec><ref-list><ref id="B37"><mixed-citation xmlns:xlink="http://www.w3.org/1999/xlink" xlink:type="simple">
          <person-group><name name-style="western"><surname>Yukawa</surname><given-names>J</given-names></name><name name-style="western"><surname>Sunose</surname><given-names>T</given-names></name></person-group> (<year>1976</year>) <article-title>Description of a new gall midge (<tp:taxon-name><tp:taxon-name-part taxon-name-part-type="order">Diptera</tp:taxon-name-part></tp:taxon-name>, <tp:taxon-name><tp:taxon-name-part taxon-name-part-type="family">Cecidomyiidae</tp:taxon-name-part></tp:taxon-name>) on <italic><tp:taxon-name><tp:taxon-name-part taxon-name-part-type="genus">Euonymus</tp:taxon-name-part></tp:taxon-name></italic>, with notes on its bionomics.</article-title> <source>Kontyû</source> <volume>44</volume>: <fpage>159</fpage>–<lpage>168</lpage>.</mixed-citation></ref><ref id="B26"><mixed-citation xmlns:xlink="http://www.w3.org/1999/xlink" xlink:type="simple">
          <person-group><name name-style="western"><surname>Sunose</surname><given-names>T</given-names></name></person-group> (<year>1983</year>) <article-title>Studies on the population dynamics of the euonymus gall midge <italic><tp:taxon-name><tp:taxon-name-part taxon-name-part-type="genus">Masakimyia</tp:taxon-name-part> <tp:taxon-name-part taxon-name-part-type="species">pustulae</tp:taxon-name-part></tp:taxon-name></italic> Yukawa et Sunose (<tp:taxon-name><tp:taxon-name-part taxon-name-part-type="order">Diptera</tp:taxon-name-part></tp:taxon-name>: <tp:taxon-name><tp:taxon-name-part taxon-name-part-type="family">Cecidomyiidae</tp:taxon-name-part></tp:taxon-name>) under different environmental conditions.</article-title> <source>Kontyû</source> <volume>51</volume>: <fpage>29</fpage>–<lpage>40</lpage>.</mixed-citation></ref><ref id="B27"><mixed-citation xmlns:xlink="http://www.w3.org/1999/xlink" xlink:type="simple">
          <person-group><name name-style="western"><surname>Sunose</surname><given-names>T</given-names></name></person-group> (<year>1984</year>) <article-title>Parasitoid complex of the euonymus gall midge <italic><tp:taxon-name><tp:taxon-name-part taxon-name-part-type="genus">Masakimyia</tp:taxon-name-part> <tp:taxon-name-part taxon-name-part-type="species">pustulae</tp:taxon-name-part></tp:taxon-name></italic> Yukawa et Sunose (<tp:taxon-name><tp:taxon-name-part taxon-name-part-type="order">Diptera</tp:taxon-name-part></tp:taxon-name>: <tp:taxon-name><tp:taxon-name-part taxon-name-part-type="family">Cecidomyiidae</tp:taxon-name-part></tp:taxon-name>) in Japan.</article-title> <source>Kontyû</source> <volume>52</volume>: <fpage>557</fpage>–<lpage>564</lpage>.</mixed-citation></ref><ref id="B14"><mixed-citation xmlns:xlink="http://www.w3.org/1999/xlink" xlink:type="simple">
          <person-group><name name-style="western"><surname>Fujii</surname><given-names>T</given-names></name><name name-style="western"><surname>Matsuo</surname><given-names>K</given-names></name><name name-style="western"><surname>Abe</surname><given-names>Y</given-names></name><name name-style="western"><surname>Yukawa</surname><given-names>J</given-names></name><name name-style="western"><surname>Tokuda</surname><given-names>M</given-names></name></person-group> (<year>2014</year>) An endoparasitoid avoids hyperparasitism by manipulating immobile host herbivore to modify host plant morphology. PLOS ONE 9: e102508. <ext-link xlink:type="simple" ext-link-type="doi" xlink:href="10.1371/journal.pone.0102508">https://doi.org/10.1371/journal.pone.0102508</ext-link></mixed-citation></ref><ref id="B15"><mixed-citation xmlns:xlink="http://www.w3.org/1999/xlink" xlink:type="simple">
          <person-group><name name-style="western"><surname>Gagné</surname><given-names>RJ</given-names></name><name name-style="western"><surname>Jaschhof</surname><given-names>M</given-names></name></person-group> (<year>2017</year>) A catalog of the <tp:taxon-name><tp:taxon-name-part taxon-name-part-type="family">Cecidomyiidae</tp:taxon-name-part></tp:taxon-name> (<tp:taxon-name><tp:taxon-name-part taxon-name-part-type="order">Diptera</tp:taxon-name-part></tp:taxon-name>) of the world 4<sup>th</sup> (edn). <ext-link xlink:type="simple" ext-link-type="uri" xlink:href="https://www.ars.usda.gov/ARSUserFiles/80420580/Gagne_2017_World_Cat_4th_ed.pdf">https://www.ars.usda.gov/ARSUserFiles/80420580/Gagne_2017_World_Cat_4th_ed.pdf</ext-link></mixed-citation></ref></ref-list></tp:taxon-treatment>
