# Supplementary material for: Descriptions of two new species of Platygaster Latreille that attack gall midges (Diptera, Cecidomyiidae) with notes on their biology (Hymenoptera, Platygastridae)
Source: Zookeys. 2018 May 3;(754):113–25. doi: 10.3897/zookeys.754.23296 (PMC5945789; doi:10.3897/zookeys.754.23296)
Supplement: XML Treatment for Platygaster urniphila [file zookeys.754.23296-treatment2.xml]

<!DOCTYPE tp:taxon-treatment
  PUBLIC "-//TaxonX//DTD Taxonomic Treatment Publishing DTD v0 20100105//EN" "tax-treatment-NSO.dtd">
<tp:taxon-treatment xmlns:tp="http://www.plazi.org/taxpub"><tp:treatment-meta><kwd-group><label>Taxon classification</label><kwd><named-content xmlns:xlink="http://www.w3.org/1999/xlink" content-type="kingdom">Animalia</named-content></kwd><kwd><named-content xmlns:xlink="http://www.w3.org/1999/xlink" content-type="order">Diptera</named-content></kwd><kwd><named-content xmlns:xlink="http://www.w3.org/1999/xlink" content-type="family">Cecidomyiidae</named-content></kwd></kwd-group><mixed-citation publication-type="journal"><person-group><name><surname>Matsuo</surname><given-names>Kazunori</given-names></name><name><surname>Fujii</surname><given-names>Tomohisa</given-names></name><name><surname>Tokuda</surname><given-names>Makoto</given-names></name><name><surname>Ganaha-Kikumura</surname><given-names>Tomoko</given-names></name><name><surname>Yukawa</surname><given-names>Junichi</given-names></name><name><surname>Yamagishi</surname><given-names>Kenzou</given-names></name></person-group><article-title>Descriptions of two new species of <italic><tp:taxon-name><tp:taxon-name-part taxon-name-part-type="genus" reg="Platygaster">Platygaster</tp:taxon-name-part></tp:taxon-name></italic> Latreille that attack gall midges (<tp:taxon-name><tp:taxon-name-part taxon-name-part-type="order">Diptera</tp:taxon-name-part></tp:taxon-name>, <tp:taxon-name><tp:taxon-name-part taxon-name-part-type="family">Cecidomyiidae</tp:taxon-name-part></tp:taxon-name>) with notes on their biology (<tp:taxon-name><tp:taxon-name-part taxon-name-part-type="order">Hymenoptera</tp:taxon-name-part></tp:taxon-name>, <tp:taxon-name><tp:taxon-name-part taxon-name-part-type="family">Platygastridae</tp:taxon-name-part></tp:taxon-name>)</article-title><source>Zookeys</source><day>3</day><month>5</month><year>2018</year><volume>2018</volume><issue>754</issue><fpage>113</fpage><lpage>125</lpage><pub-id pub-id-type="doi">10.3897/zookeys.754.23296</pub-id></mixed-citation></tp:treatment-meta><tp:nomenclature><tp:taxon-name>
            <tp:taxon-name-part taxon-name-part-type="genus" reg="Platygaster">Platygaster</tp:taxon-name-part>
            <tp:taxon-name-part taxon-name-part-type="species" reg="urniphila">urniphila</tp:taxon-name-part>
            <object-id xmlns:xlink="http://www.w3.org/1999/xlink" content-type="zoobank" xlink:type="simple">http://zoobank.org/0F1C3380-1D61-4754-9B97-9C0EA75F16CD</object-id>
          </tp:taxon-name><tp:taxon-authority>Matsuo &amp; Yamagishi</tp:taxon-authority><tp:taxon-status xmlns:xlink="http://www.w3.org/1999/xlink" xlink:type="simple">sp. n.</tp:taxon-status></tp:nomenclature><tp:treatment-sec sec-type="etymology" id="SECID0EPTAE"><title>Etymology.</title><p>The specific name, <italic>urniphila</italic>, is derived from the jar-shaped gall of <italic><tp:taxon-name><tp:taxon-name-part taxon-name-part-type="genus" reg="Rhopalomyia">Rhopalomyia</tp:taxon-name-part> <tp:taxon-name-part taxon-name-part-type="species" reg="longitubifex">longitubifex</tp:taxon-name-part></tp:taxon-name></italic>.</p><!--PageBreak--></tp:treatment-sec><tp:treatment-sec sec-type="type material" id="SECID0ELUAE"><title>Type material.</title><p>Holotype: Female, emerged on 2–4 April 2014 from a globular-jar shaped gall of <italic><tp:taxon-name><tp:taxon-name-part taxon-name-part-type="genus" reg="Rhopalomyia">Rhopalomyia</tp:taxon-name-part> <tp:taxon-name-part taxon-name-part-type="species" reg="longitubifex">longitubifex</tp:taxon-name-part></tp:taxon-name></italic> on <tp:taxon-name><tp:taxon-name-part taxon-name-part-type="genus" reg="Artemisia">Artemisia</tp:taxon-name-part> <tp:taxon-name-part taxon-name-part-type="species" reg="indica">indica</tp:taxon-name-part> <tp:taxon-name-part taxon-name-part-type="infraspecific-rank">var.</tp:taxon-name-part> <tp:taxon-name-part taxon-name-part-type="variety" reg="maximowiczii">maximowiczii</tp:taxon-name-part></tp:taxon-name> collected by K. Matsuo and Y. Matsuguma on 9 November 2013 from Chojabaru, Kokonoe, Oita, Japan. Paratypes: 1 female and 1 male, same data as holotype. 3 females, emerged on 31 March 2008 from a globular-jar shaped gall of <italic><tp:taxon-name><tp:taxon-name-part taxon-name-part-type="genus" reg="Rhopalomyia">Rhopalomyia</tp:taxon-name-part> <tp:taxon-name-part taxon-name-part-type="species" reg="longitubifex">longitubifex</tp:taxon-name-part></tp:taxon-name></italic> on <tp:taxon-name><tp:taxon-name-part taxon-name-part-type="genus" reg="Artemisia">Artemisia</tp:taxon-name-part> <tp:taxon-name-part taxon-name-part-type="species" reg="indica">indica</tp:taxon-name-part> <tp:taxon-name-part taxon-name-part-type="infraspecific-rank">var.</tp:taxon-name-part> <tp:taxon-name-part taxon-name-part-type="variety" reg="maximowiczii">maximowiczii</tp:taxon-name-part></tp:taxon-name> collected by K. Matsuo on 8 December 2007 from Jizoubaru, Kokonoe, Oita, Japan. 2 females, emerged on 8 April 2008 from a globular-jar shaped gall of <italic><tp:taxon-name><tp:taxon-name-part taxon-name-part-type="genus" reg="Rhopalomyia">Rhopalomyia</tp:taxon-name-part> <tp:taxon-name-part taxon-name-part-type="species" reg="longitubifex">longitubifex</tp:taxon-name-part></tp:taxon-name></italic> on <tp:taxon-name><tp:taxon-name-part taxon-name-part-type="genus" reg="Artemisia">Artemisia</tp:taxon-name-part> <tp:taxon-name-part taxon-name-part-type="species" reg="indica">indica</tp:taxon-name-part> <tp:taxon-name-part taxon-name-part-type="infraspecific-rank">var.</tp:taxon-name-part> <tp:taxon-name-part taxon-name-part-type="variety" reg="maximowiczii">maximowiczii</tp:taxon-name-part></tp:taxon-name> collected by K. Matsuo on 2 March 2008 from Chojabaru, Kokonoe, Oita, Japan. 2 females, emerged on 13 April 2008 from a globular-jar shaped gall of <italic><tp:taxon-name><tp:taxon-name-part taxon-name-part-type="genus" reg="Rhopalomyia">Rhopalomyia</tp:taxon-name-part> <tp:taxon-name-part taxon-name-part-type="species" reg="longitubifex">longitubifex</tp:taxon-name-part></tp:taxon-name></italic> on <tp:taxon-name><tp:taxon-name-part taxon-name-part-type="genus" reg="Artemisia">Artemisia</tp:taxon-name-part> <tp:taxon-name-part taxon-name-part-type="species" reg="indica">indica</tp:taxon-name-part> <tp:taxon-name-part taxon-name-part-type="infraspecific-rank">var.</tp:taxon-name-part> <tp:taxon-name-part taxon-name-part-type="variety" reg="maximowiczii">maximowiczii</tp:taxon-name-part></tp:taxon-name> collected by N. Wachi on 12 April 2008 from Kuju, Taketa, Oita, Japan. 5 males, emerged in April 2016 from a globular-jar shaped gall of <italic><tp:taxon-name><tp:taxon-name-part taxon-name-part-type="genus" reg="Rhopalomyia">Rhopalomyia</tp:taxon-name-part> <tp:taxon-name-part taxon-name-part-type="species" reg="longitubifex">longitubifex</tp:taxon-name-part></tp:taxon-name></italic> on <tp:taxon-name><tp:taxon-name-part taxon-name-part-type="genus" reg="Artemisia">Artemisia</tp:taxon-name-part> <tp:taxon-name-part taxon-name-part-type="species" reg="indica">indica</tp:taxon-name-part> <tp:taxon-name-part taxon-name-part-type="infraspecific-rank">var.</tp:taxon-name-part> <tp:taxon-name-part taxon-name-part-type="variety" reg="maximowiczii">maximowiczii</tp:taxon-name-part></tp:taxon-name> collected by K. Matsuo and Y. Matsuo on 24 March 2016 from Tano, Kokonoe, Oita, Japan.</p></tp:treatment-sec><tp:treatment-sec sec-type="description" id="SECID0E4YAE"><title>Description.</title><p>FEMALE (Fig. <xref ref-type="fig" rid="F4">10</xref>). Body length 1.1–1.3 mm. Head, mesosoma, and metasoma black. A1–A2 black; A3–A10 dark brown to black. Fore wing slightly infuscate. All legs dark brown to black.</p><fig id="F4" position="float" orientation="portrait"><label>Figure 10.</label><caption><p>Holotype female of <italic><tp:taxon-name><tp:taxon-name-part taxon-name-part-type="genus" reg="Platygaster">Platygaster</tp:taxon-name-part> <tp:taxon-name-part taxon-name-part-type="species" reg="urniphila">urniphila</tp:taxon-name-part></tp:taxon-name></italic>.</p></caption><graphic xmlns:xlink="http://www.w3.org/1999/xlink" xlink:href="zookeys-754-113-g004.jpg" position="float" orientation="portrait" xlink:type="simple" id="oo_201055.jpg"/></fig><p>Head in dorsal view, 1.7–1.8 times as wide as long, 1.0–1.1 times as wide as mesosoma; occiput with weak transverse striations; vertex between ocelli smooth (Fig. <xref ref-type="fig" rid="F5">11</xref>); POL: OOL: LOL = 2.4: 1.0: 1.0. Head in frontal view 1.2–1.3 times as wide as high; frons smooth medially (Fig. <xref ref-type="fig" rid="F5">12</xref>), sometimes with fine striations; gena reticulate. A1 5.7–5.9 times as long as wide, 0.7–0.8 times as long as height of head; A2 1.5–1.6 times <!--PageBreak-->as long as wide; A3 quadrate; A4–A6 subquadrate, 1.1–1.2 times as long as wide; A7–A9 1.1–1.3 times as long as wide; A10 1.4–1.6 times as long as wide (Fig. <xref ref-type="fig" rid="F5">13</xref>).</p><fig id="F5" position="float" orientation="portrait"><label>Figure 11–14.</label><caption><p>
                <italic><tp:taxon-name><tp:taxon-name-part taxon-name-part-type="genus" reg="Platygaster">Platygaster</tp:taxon-name-part> <tp:taxon-name-part taxon-name-part-type="species" reg="urniphila">urniphila</tp:taxon-name-part></tp:taxon-name></italic>. <bold>11</bold> female head, dorsal view <bold>12</bold> female head, frontal view <bold>13</bold> female antenna <bold>14</bold> male antenna. Scale bar 100 µm.</p></caption><graphic xmlns:xlink="http://www.w3.org/1999/xlink" xlink:href="zookeys-754-113-g005.jpg" position="float" orientation="portrait" xlink:type="simple" id="oo_201056.jpg"/></fig><p>Mesosoma as high as wide, 1.3–1.4 times as long as wide; sides of pronotum broadly smooth which is sometimes with extremely fine striae, smooth along posterior margin (Fig. <xref ref-type="fig" rid="F6">15</xref>); mesoscutum smooth in posterior half; notauli indicated in posterior half (Fig. <xref ref-type="fig" rid="F6">16</xref>); posterior margin of median lobe of mesoscutum not reaching base of mesoscutellum, with numerous long setae laterally; scuto-scutellar groove smooth and bare; mesoscutellum distinctly convex, smooth and covered with long hairs except median glabrous area (Fig. <xref ref-type="fig" rid="F6">17</xref>); mesopleuron with two setae anteriorly, with a coriaceous area below tegula; mesopleural carina absent; mesofurcal pit present; metapleuron pilose, sparse in dorsal one-third; propodeal carinae widely separated, parallel. Fore wing approximately 2.4 times as long as wide; marginal cilia approximately 0.1 times as long as width of fore wing. Hind wing approximately 5.3 times as long as wide, with two hamuli; marginal cilia approximately 0.2 times as long as width of hind wing.</p><p>Metasoma as long as head and mesosoma combined; T1 evenly crenulated, 1.7–1.8 times as wide as long, 0.2–0.3 times as long as T2; anterior margin of T2 weakly produced and overlapped T1; T2 weakly striated in basal half, with shorter striae medially (Fig. <xref ref-type="fig" rid="F6">18</xref>); T2–T5 with a band of shallow punctuation along posterior margin; T3–T5 <!--PageBreak-->with a row of setae which is broken medially; T6 with a setal row which is sometimes sparse medially, smooth.</p><p>MALE. Differs from the female as follows: Body length 1.1 mm. Antenna with erect setae; A4 distinctly widened; A5–A9 quadrate (Fig. <xref ref-type="fig" rid="F5">14</xref>). Metasoma approximately 0.8 times as long as head and mesosoma combined, obtuse at apex.</p><fig id="F6" position="float" orientation="portrait"><label>Figure 15–18.</label><caption><p>
                <italic><tp:taxon-name><tp:taxon-name-part taxon-name-part-type="genus" reg="Platygaster">Platygaster</tp:taxon-name-part> <tp:taxon-name-part taxon-name-part-type="species" reg="urniphila">urniphila</tp:taxon-name-part></tp:taxon-name></italic>. <bold>15</bold> female mesosoma, lateral view <bold>16</bold> female mesoscutum, dorsal view <bold>17</bold> female mesoscutellum, dorsal view <bold>18</bold> female metasoma, dorsal view.</p></caption><graphic xmlns:xlink="http://www.w3.org/1999/xlink" xlink:href="zookeys-754-113-g006.jpg" position="float" orientation="portrait" xlink:type="simple" id="oo_201057.jpg"/></fig></tp:treatment-sec><tp:treatment-sec sec-type="Differential diagnosis" id="SECID0EL4AE"><title>Differential diagnosis.</title><p>
            <italic><tp:taxon-name><tp:taxon-name-part taxon-name-part-type="genus" reg="Platygaster">Platygaster</tp:taxon-name-part> <tp:taxon-name-part taxon-name-part-type="species" reg="urniphila">urniphila</tp:taxon-name-part></tp:taxon-name></italic> can be distinguished from <italic><tp:taxon-name><tp:taxon-name-part taxon-name-part-type="genus" reg="Platygaster">P.</tp:taxon-name-part> <tp:taxon-name-part taxon-name-part-type="species" reg="urnicola">urnicola</tp:taxon-name-part></tp:taxon-name></italic> Yamagishi, a Japanese species, based on the following characteristics: mesopleuron with a few setae anteriorly (glabrous in <italic><tp:taxon-name><tp:taxon-name-part taxon-name-part-type="genus" reg="Platygaster">P.</tp:taxon-name-part> <tp:taxon-name-part taxon-name-part-type="species" reg="urnicola">urnicola</tp:taxon-name-part></tp:taxon-name></italic>); posterior margin of median lobe of mesoscutum not reaching base of mesoscutellum (reaching base of mesoscutellum in <italic><tp:taxon-name><tp:taxon-name-part taxon-name-part-type="genus" reg="Platygaster">P.</tp:taxon-name-part> <tp:taxon-name-part taxon-name-part-type="species" reg="urnicola">urnicola</tp:taxon-name-part></tp:taxon-name></italic>). <italic><tp:taxon-name><tp:taxon-name-part taxon-name-part-type="genus" reg="Platygaster">Platygaster</tp:taxon-name-part> <tp:taxon-name-part taxon-name-part-type="species" reg="gifuensis">gifuensis</tp:taxon-name-part></tp:taxon-name></italic> was described based on a single male from Japan, from which <italic><tp:taxon-name><tp:taxon-name-part taxon-name-part-type="genus" reg="Platygaster">P.</tp:taxon-name-part> <tp:taxon-name-part taxon-name-part-type="species" reg="urniphila">urniphila</tp:taxon-name-part></tp:taxon-name></italic> can be distinguished by having A5–A9 quadrate (approximately 1.5 times as long as wide in <italic><tp:taxon-name><tp:taxon-name-part taxon-name-part-type="genus" reg="Platygaster">P.</tp:taxon-name-part> <tp:taxon-name-part taxon-name-part-type="species" reg="gifuensis">gifuensis</tp:taxon-name-part></tp:taxon-name></italic>). <italic><tp:taxon-name><tp:taxon-name-part taxon-name-part-type="genus" reg="Platygaster">Platygaster</tp:taxon-name-part> <tp:taxon-name-part taxon-name-part-type="species" reg="urniphila">urniphila</tp:taxon-name-part></tp:taxon-name></italic> is quite similar to <italic><tp:taxon-name><tp:taxon-name-part taxon-name-part-type="genus" reg="Platygaster">P.</tp:taxon-name-part> <tp:taxon-name-part taxon-name-part-type="species" reg="sublongicornis">sublongicornis</tp:taxon-name-part></tp:taxon-name></italic> Buhl because they share the following morphological characteristics: vertex between ocelli smooth; frons smooth medially; mesopleuron with a few setae anteriorly, with a coriaceous area below tegula; mesoscutellum distinctly convex; T2 weakly striated in basal half, with shorter striae medially. However, <italic><tp:taxon-name><tp:taxon-name-part taxon-name-part-type="genus" reg="Platygaster">Platygaster</tp:taxon-name-part> <tp:taxon-name-part taxon-name-part-type="species" reg="urniphila">urniphila</tp:taxon-name-part></tp:taxon-name></italic> can be distinguished from <italic><tp:taxon-name><tp:taxon-name-part taxon-name-part-type="genus" reg="Platygaster">P.</tp:taxon-name-part> <tp:taxon-name-part taxon-name-part-type="species" reg="sublongicornis">sublongicornis</tp:taxon-name-part></tp:taxon-name></italic> based on the following characters: A4–A5 subquadrate (distinctly elongate in <italic><tp:taxon-name><tp:taxon-name-part taxon-name-part-type="genus" reg="Platygaster">P.</tp:taxon-name-part> <tp:taxon-name-part taxon-name-part-type="species" reg="sublongicornis">sublongicornis</tp:taxon-name-part></tp:taxon-name></italic>); OOL as long as LOL (1.6 times as <!--PageBreak-->long as LOL in <italic><tp:taxon-name><tp:taxon-name-part taxon-name-part-type="genus" reg="Platygaster">P.</tp:taxon-name-part> <tp:taxon-name-part taxon-name-part-type="species" reg="sublongicornis">sublongicornis</tp:taxon-name-part></tp:taxon-name></italic>); sides of pronotum smooth along posterior margin (smooth along anterior and posterior margins in <italic><tp:taxon-name><tp:taxon-name-part taxon-name-part-type="genus" reg="Platygaster">P.</tp:taxon-name-part> <tp:taxon-name-part taxon-name-part-type="species" reg="sublongicornis">sublongicornis</tp:taxon-name-part></tp:taxon-name></italic>); hind wing approximately 5.3 times as long as wide (4.5 times in <italic><tp:taxon-name><tp:taxon-name-part taxon-name-part-type="genus" reg="Platygaster">P.</tp:taxon-name-part> <tp:taxon-name-part taxon-name-part-type="species" reg="sublongicornis">sublongicornis</tp:taxon-name-part></tp:taxon-name></italic>).</p></tp:treatment-sec><tp:treatment-sec sec-type="notes" id="SECID0EZCAG"><title>Biological notes.</title><p>
          <italic><tp:taxon-name><tp:taxon-name-part taxon-name-part-type="genus" reg="Platygaster">Platygaster</tp:taxon-name-part> <tp:taxon-name-part taxon-name-part-type="species" reg="urniphila">urniphila</tp:taxon-name-part></tp:taxon-name></italic> is an egg-larval gregarious parasitoid of <italic><tp:taxon-name><tp:taxon-name-part taxon-name-part-type="genus" reg="Rhopalomyia">Rhopalomyia</tp:taxon-name-part> <tp:taxon-name-part taxon-name-part-type="species" reg="longitubifex">longitubifex</tp:taxon-name-part></tp:taxon-name></italic> that induces axillary bud galls on <tp:taxon-name><tp:taxon-name-part taxon-name-part-type="genus" reg="Artemisia">Artemisia</tp:taxon-name-part> <tp:taxon-name-part taxon-name-part-type="species" reg="indica">indica</tp:taxon-name-part> <tp:taxon-name-part taxon-name-part-type="infraspecific-rank">var.</tp:taxon-name-part> <tp:taxon-name-part taxon-name-part-type="variety" reg="maximowiczii">maximowiczii</tp:taxon-name-part></tp:taxon-name> in Japan (<xref ref-type="bibr" rid="B35">Yukawa and Masuda 1996</xref>; <xref ref-type="bibr" rid="B16">Ganaha et al. 2007</xref>). Gall polymorphism has been found in <italic><tp:taxon-name><tp:taxon-name-part taxon-name-part-type="genus" reg="Rhopalomyia">R.</tp:taxon-name-part> <tp:taxon-name-part taxon-name-part-type="species" reg="longitubifex">longitubifex</tp:taxon-name-part></tp:taxon-name></italic>: long jar-shaped, jar-shaped, and globular jar-shaped (see figures 1–5 of <xref ref-type="bibr" rid="B16">Ganaha et al. 2007</xref>). At present, <italic><tp:taxon-name><tp:taxon-name-part taxon-name-part-type="genus" reg="Platygaster">P.</tp:taxon-name-part> <tp:taxon-name-part taxon-name-part-type="species" reg="urniphila">urniphila</tp:taxon-name-part></tp:taxon-name></italic> has been reared only from globular jar-shaped galls. Various sorts of galls induced by <italic><tp:taxon-name><tp:taxon-name-part taxon-name-part-type="genus" reg="Rhopalomyia">Rhopalomyia</tp:taxon-name-part></tp:taxon-name></italic> spp. have been found on <italic><tp:taxon-name><tp:taxon-name-part taxon-name-part-type="genus" reg="Artemisia">Artemisia</tp:taxon-name-part></tp:taxon-name></italic> spp. (e.g. <xref ref-type="bibr" rid="B35">Yukawa and Masuda 1996</xref>; <xref ref-type="bibr" rid="B34">Yukawa 2014</xref>; <xref ref-type="bibr" rid="B15">Gagné and Jaschhof 2017</xref>), but <italic><tp:taxon-name><tp:taxon-name-part taxon-name-part-type="genus" reg="Platygaster">P.</tp:taxon-name-part> <tp:taxon-name-part taxon-name-part-type="species" reg="urniphila">urniphila</tp:taxon-name-part></tp:taxon-name></italic> has been reared only from galls of <italic><tp:taxon-name><tp:taxon-name-part taxon-name-part-type="genus" reg="Rhopalomyia">Rhopalomyia</tp:taxon-name-part> <tp:taxon-name-part taxon-name-part-type="species" reg="longitubifex">longitubifex</tp:taxon-name-part></tp:taxon-name></italic> on <tp:taxon-name><tp:taxon-name-part taxon-name-part-type="genus" reg="Artemisia">A.</tp:taxon-name-part> <tp:taxon-name-part taxon-name-part-type="species" reg="indica">indica</tp:taxon-name-part> <tp:taxon-name-part taxon-name-part-type="infraspecific-rank">var.</tp:taxon-name-part> <tp:taxon-name-part taxon-name-part-type="variety" reg="maximowiczii">maximowiczii</tp:taxon-name-part></tp:taxon-name> in Japan. Future intensive studies are needed to confirm the host range of <italic><tp:taxon-name><tp:taxon-name-part taxon-name-part-type="genus" reg="Platygaster">P.</tp:taxon-name-part> <tp:taxon-name-part taxon-name-part-type="species" reg="urniphila">urniphila</tp:taxon-name-part></tp:taxon-name></italic>.</p><p>
            <xref ref-type="bibr" rid="B19">Leiby and Hill (1924)</xref> noted that <italic><tp:taxon-name><tp:taxon-name-part taxon-name-part-type="genus" reg="Platygaster">Platygaster</tp:taxon-name-part> <tp:taxon-name-part taxon-name-part-type="species" reg="vernalis">vernalis</tp:taxon-name-part></tp:taxon-name></italic>, a polyembryonic species, occasionally laid male and female eggs into a single host egg. Thus, <italic><tp:taxon-name><tp:taxon-name-part taxon-name-part-type="genus" reg="Platygaster">P.</tp:taxon-name-part> <tp:taxon-name-part taxon-name-part-type="species" reg="vernalis">vernalis</tp:taxon-name-part></tp:taxon-name></italic> has both polyembryonic and gregarious reproductive strategies. Our rearing experiments indicated that <italic><tp:taxon-name><tp:taxon-name-part taxon-name-part-type="genus" reg="Platygaster">P.</tp:taxon-name-part> <tp:taxon-name-part taxon-name-part-type="species" reg="urniphila">urniphila</tp:taxon-name-part></tp:taxon-name></italic> is a gregarious parasitoid because males and females were reared from a single host larva (Table <xref ref-type="table" rid="T1">1</xref>). To confirm polyembryonic reproduction by <italic><tp:taxon-name><tp:taxon-name-part taxon-name-part-type="genus" reg="Platygaster">P.</tp:taxon-name-part> <tp:taxon-name-part taxon-name-part-type="species" reg="urniphila">urniphila</tp:taxon-name-part></tp:taxon-name></italic>, we need histological survey or MIG-seq analysis (<xref ref-type="bibr" rid="B29">Suyama and Matsuki 2015</xref>) that discriminate individuals originated from clonal division and sexual reproduction.</p><table-wrap id="T1" position="float" orientation="portrait"><label>Table 1.</label><caption><p>Reproduction by <italic><tp:taxon-name><tp:taxon-name-part taxon-name-part-type="genus" reg="Platygaster">Platygaster</tp:taxon-name-part> <tp:taxon-name-part taxon-name-part-type="species" reg="urniphila">urniphila</tp:taxon-name-part></tp:taxon-name></italic>: the number of adults emerged from a single larva of <italic><tp:taxon-name><tp:taxon-name-part taxon-name-part-type="genus" reg="Rhopalomyia">Rhopalomyia</tp:taxon-name-part> <tp:taxon-name-part taxon-name-part-type="species" reg="longitubifex">longitubifex</tp:taxon-name-part></tp:taxon-name></italic>.</p></caption><table id="TID0ERFAE" rules="all"><tbody><tr><td rowspan="2" colspan="1">
                    <bold>Collecting date</bold>
                  </td><td rowspan="2" colspan="1">
                    <bold>Locality</bold>
                  </td><td rowspan="2" colspan="1">
                    <bold>Number of broods examined</bold>
                  </td><td rowspan="1" colspan="3">
                    <bold>Number of <italic><tp:taxon-name><tp:taxon-name-part taxon-name-part-type="genus" reg="Platygaster">P.</tp:taxon-name-part> <tp:taxon-name-part taxon-name-part-type="species" reg="tubiphila">tubiphila</tp:taxon-name-part></tp:taxon-name></italic> emerged per larva (Mean ± SE)</bold>
                  </td></tr><tr><td rowspan="1" colspan="1">
                    <bold>Female</bold>
                  </td><td rowspan="1" colspan="1">
                    <bold>Male</bold>
                  </td><td rowspan="1" colspan="1">
                    <bold>Total (Female + Male)</bold>
                  </td></tr><tr><td rowspan="1" colspan="1">8 December 2007</td><td rowspan="1" colspan="1">Jizoubaru, Kokonoe, Oita, Japan</td><td rowspan="1" colspan="1">1</td><td rowspan="1" colspan="1">29</td><td rowspan="1" colspan="1">0</td><td rowspan="1" colspan="1">29</td></tr><tr><td rowspan="1" colspan="1">2 March 2008</td><td rowspan="1" colspan="1">Chojabaru, Kokonoe, Oita, Japan</td><td rowspan="1" colspan="1">1</td><td rowspan="1" colspan="1">7</td><td rowspan="1" colspan="1">0</td><td rowspan="1" colspan="1">7</td></tr><tr><td rowspan="1" colspan="1">12 April 2008</td><td rowspan="1" colspan="1">Kuju, Taketa, Oita, Japan</td><td rowspan="1" colspan="1">1</td><td rowspan="1" colspan="1">8</td><td rowspan="1" colspan="1">0</td><td rowspan="1" colspan="1">8</td></tr><tr><td rowspan="1" colspan="1">9 November 2013</td><td rowspan="1" colspan="1">Chojabaru, Kokonoe, Oita, Japan</td><td rowspan="1" colspan="1">1</td><td rowspan="1" colspan="1">18</td><td rowspan="1" colspan="1">1</td><td rowspan="1" colspan="1">19</td></tr><tr><td rowspan="1" colspan="1">24 March 2016</td><td rowspan="1" colspan="1">Tano, Kokonoe, Oita, Japan</td><td rowspan="1" colspan="1">11</td><td rowspan="1" colspan="1">16.6 ± 1.4</td><td rowspan="1" colspan="1">2.7 ± 0.4</td><td rowspan="1" colspan="1">19.4 ± 1.6</td></tr><tr><td rowspan="1" colspan="1">18 March 2017</td><td rowspan="1" colspan="1">Machida, Kokonoe, Oita, Japan</td><td rowspan="1" colspan="1">23</td><td rowspan="1" colspan="1">11.4 ± 0.9</td><td rowspan="1" colspan="1">1.3 ± 0.3</td><td rowspan="1" colspan="1">12.7 ± 0.9</td></tr></tbody></table></table-wrap></tp:treatment-sec><ref-list><ref id="B35"><mixed-citation xmlns:xlink="http://www.w3.org/1999/xlink" xlink:type="simple">
          <person-group><name name-style="western"><surname>Yukawa</surname><given-names>J</given-names></name><name name-style="western"><surname>Masuda</surname><given-names>H</given-names></name></person-group> (<year>1996</year>) <source>Insect and Mite Galls of Japan in Colors.</source> <publisher-name>Zenkoku Nôson Kyôiku Kyôkai</publisher-name>, <publisher-loc>Tokyo</publisher-loc>, <size units="page">826 pp</size>. <ext-link xlink:type="simple" ext-link-type="doi" xlink:href="10.4241/kyubyochu.27.113">https://doi.org/10.4241/kyubyochu.27.113</ext-link> [In Japanese with English explanation for color plates]</mixed-citation></ref><ref id="B16"><mixed-citation xmlns:xlink="http://www.w3.org/1999/xlink" xlink:type="simple">
          <person-group><name name-style="western"><surname>Ganaha</surname><given-names>T</given-names></name><name name-style="western"><surname>Nohara</surname><given-names>M</given-names></name><name name-style="western"><surname>Sato</surname><given-names>S</given-names></name><name name-style="western"><surname>Uechi</surname><given-names>N</given-names></name><name name-style="western"><surname>Yamagishi</surname><given-names>K</given-names></name><name name-style="western"><surname>Yamauchi</surname><given-names>S</given-names></name><name name-style="western"><surname>Yukawa</surname><given-names>J</given-names></name></person-group> (<year>2007</year>) <article-title>Polymorphism of axillary bud galls induced by <italic><tp:taxon-name><tp:taxon-name-part taxon-name-part-type="genus">Rhopalomyia</tp:taxon-name-part> <tp:taxon-name-part taxon-name-part-type="species">longitubifex</tp:taxon-name-part></tp:taxon-name></italic> (<tp:taxon-name><tp:taxon-name-part taxon-name-part-type="order">Diptera</tp:taxon-name-part></tp:taxon-name>: <tp:taxon-name><tp:taxon-name-part taxon-name-part-type="family">Cecidomyiidae</tp:taxon-name-part></tp:taxon-name>) on <italic><tp:taxon-name><tp:taxon-name-part taxon-name-part-type="genus">Artemisia</tp:taxon-name-part> <tp:taxon-name-part taxon-name-part-type="species">princeps</tp:taxon-name-part></tp:taxon-name></italic> and <italic><tp:taxon-name><tp:taxon-name-part taxon-name-part-type="genus">A.</tp:taxon-name-part> <tp:taxon-name-part taxon-name-part-type="species">montana</tp:taxon-name-part></tp:taxon-name></italic> (<tp:taxon-name><tp:taxon-name-part taxon-name-part-type="family">Asteraceae</tp:taxon-name-part></tp:taxon-name>) in Japan and Korea, with designation of new synonyms.</article-title> <source>Entomological Science</source> <volume>10</volume>: <fpage>157</fpage>–<lpage>169</lpage>. <ext-link xlink:type="simple" ext-link-type="doi" xlink:href="10.1111/j.1479-8298.2007.00210.x">https://doi.org/10.1111/j.1479-8298.2007.00210.x</ext-link></mixed-citation></ref><ref id="B34"><mixed-citation xmlns:xlink="http://www.w3.org/1999/xlink" xlink:type="simple">
          <person-group><name name-style="western"><surname>Yukawa</surname><given-names>J</given-names></name></person-group> (<year>2014</year>) Family <tp:taxon-name><tp:taxon-name-part taxon-name-part-type="family">Cecidomyiidae</tp:taxon-name-part></tp:taxon-name>. The Entomological Society of Japan. Catalogue of the Insects of Japan, Volume 8 <tp:taxon-name><tp:taxon-name-part taxon-name-part-type="order">Diptera</tp:taxon-name-part></tp:taxon-name>, Part 1 <tp:taxon-name><tp:taxon-name-part taxon-name-part-type="suborder">Nematocera</tp:taxon-name-part></tp:taxon-name> – <tp:taxon-name><tp:taxon-name-part taxon-name-part-type="suborder">Brachycera</tp:taxon-name-part></tp:taxon-name> <tp:taxon-name><tp:taxon-name-part taxon-name-part-type="clade">Aschiza</tp:taxon-name-part></tp:taxon-name>. Touka Shobo, Fukuoka, 126–160.</mixed-citation></ref><ref id="B15"><mixed-citation xmlns:xlink="http://www.w3.org/1999/xlink" xlink:type="simple">
          <person-group><name name-style="western"><surname>Gagné</surname><given-names>RJ</given-names></name><name name-style="western"><surname>Jaschhof</surname><given-names>M</given-names></name></person-group> (<year>2017</year>) A catalog of the <tp:taxon-name><tp:taxon-name-part taxon-name-part-type="family">Cecidomyiidae</tp:taxon-name-part></tp:taxon-name> (<tp:taxon-name><tp:taxon-name-part taxon-name-part-type="order">Diptera</tp:taxon-name-part></tp:taxon-name>) of the world 4<sup>th</sup> (edn). <ext-link xlink:type="simple" ext-link-type="uri" xlink:href="https://www.ars.usda.gov/ARSUserFiles/80420580/Gagne_2017_World_Cat_4th_ed.pdf">https://www.ars.usda.gov/ARSUserFiles/80420580/Gagne_2017_World_Cat_4th_ed.pdf</ext-link></mixed-citation></ref><ref id="B19"><mixed-citation xmlns:xlink="http://www.w3.org/1999/xlink" xlink:type="simple">
          <person-group><name name-style="western"><surname>Leiby</surname><given-names>RW</given-names></name><name name-style="western"><surname>Hill</surname><given-names>CC</given-names></name></person-group> (<year>1924</year>) <article-title>The polyembryonic development of <italic><tp:taxon-name><tp:taxon-name-part taxon-name-part-type="genus">Platygaster</tp:taxon-name-part> <tp:taxon-name-part taxon-name-part-type="species">vernalis</tp:taxon-name-part></tp:taxon-name></italic>.</article-title> <source>Journal of Agricultural Research</source> <volume>28</volume>: <fpage>829</fpage>–<lpage>839</lpage>.</mixed-citation></ref><ref id="B29"><mixed-citation xmlns:xlink="http://www.w3.org/1999/xlink" xlink:type="simple">
          <person-group><name name-style="western"><surname>Suyama</surname><given-names>Y</given-names></name><name name-style="western"><surname>Matsuki</surname><given-names>Y</given-names></name></person-group> (<year>2015</year>) MIG-seq: an effective PCR-based method for genome-wide single-nucleotide polymorphism genotyping using the next-generation sequencing platform. Scientific Reports 5: 16963. <ext-link xlink:type="simple" ext-link-type="doi" xlink:href="10.1038/srep16963">https://doi.org/10.1038/srep16963</ext-link></mixed-citation></ref></ref-list></tp:taxon-treatment>
