# Supplementary material for: Descriptions of two new species of Platygaster Latreille that attack gall midges (Diptera, Cecidomyiidae) with notes on their biology (Hymenoptera, Platygastridae)
Source: Zookeys. 2018 May 3;(754):113–25. doi: 10.3897/zookeys.754.23296 (PMC5945789; doi:10.3897/zookeys.754.23296)
Supplement: Supplementary material 1 — A list of papers that were used for morphological comparison [file zookeys-754-113-s001.xlsx]

## Sheet: Sheet1
Appendix. A list of papers that were used for morphological comparison.
Author(s)	Year	Title	Journal
Ashmead WH	1893	A monograph of the North American Proctotrypidae	Bulletin of the United States National Museum 45: 1-472
Buhl PN	1994	Three new species of Platygaster Latreille, 1809 from Europe (Hymenoptera, Platygastridae)	Entomofauna 15: 329-336
Buhl PN	1994	A remarkable new species of Platygaster Latreille, 1809 from Denmark (Hymenoptera, Platygastridae)	Entomofauna 15: 13-20
Buhl PN	1994	A new extralimital species of the Platygaster complex from Denmark and England (Insecta: Hymenoptera: Proctotrupoidea: Platygasteridae)	Reichenbachia 30: 163-165
Buhl PN	1994	Three new species of Platygaster Latreille, 1809, from Denmark (Hymenoptera, Platygastridae)	Entomofauna 15: 77-84
Buhl PN	1994	A new species of Platygaster from Denmark (Hymenoptera, Platygastridae)	Entomofauna 15: 325-328
Buhl PN	1994	A new species of Platygaster Latreille, 1809, from the Netherlands, Belgium, and Denmark. (Hymenoptera, Platygastridae)	Entomofauna Supplement 15: 69-76
Buhl PN	1995	A further new species of Platygaster Latreille, 1809 from Denmark (Hymenoptera, Platygastridae)	Entomofauna 16: 13-16
Buhl PN	1995	Three new species of genus Platygaster Latreille collected by the Danish "Noona Dan" expedition 1961-62 (Insecta: Hymenoptera: Proctotrupoidea: Platygastridae)	Reichenbachia 31: 72-75
Buhl PN	1995	Some species of Platygastridae (Hym.) new to the British List	Entomologists Monthly Magazine 131: 122
Buhl PN	1995	On some types of Platygaster Latreille described by J. W. Zetterstedt and C. G. Thomson (Insecta: Hymenoptera: Platygastridae: Platygastrinae).	Entomologische Abhandlungen Staatliches Museum für Tierkunde Dresden 57: 91-108
Buhl PN	1995	On two European species of Platygaster Latreille, 1809 (Hymenoptera Platygastridae).	Frustula Entomologica 18(31): 147-152
Buhl PN	1996	Two new species of Scelionoidea from East Asia (Hymenoptera: Platygastridae et Scelionidae)	Phegea 24: 127-130
Buhl PN	1996	The types of Platygaster species described by A. Förster (Hymenoptera: Platygastridae).	Deutsche Entomologische Zeitschrift 43: 219-233
Buhl PN	1996	Noter om Platygaster leptines Walker, 1835 (Hymenoptera: Platygastridae).	Flora og Fauna 102: 209-210
Buhl PN	1996	Three new species of Platygaster Latreille, 1809, from Europe (Hymenoptera, Platygastridae)	Entomofauna 17(31): 445-450
Buhl PN	1997	On some new or little known species of Platygastrinae (Hymenoptera, Platygastridae)	Entomofauna 18(27): 429-467
Buhl PN	1998	On some new or little known NW European species of Platygastridae (Hymenoptera, Proctotrupoidea).	Fragmenta Entomologica, Roma 30: 295-334
Buhl PN	1998	Platygastridae (Hymenoptera) species of a Juniperus thurifera L. forest of Los Monegros region (Zaragoza, Spain).	Zapateri, Revista Aragonensa de Entomologia 8: 11-42
Buhl PN	1998	Five new species of Platygastroidea from Norway (Hymenoptera)	Entomologica Fennica 8: 197-204
Buhl PN	1998	Two new species of Platygastrinae from Europe (Hymenoptera, Platygastridae)	Entomofauna 19(16): 265-268
Buhl PN	1999	A synopsis of the Platygastridae of Fennoscandia and Denmark (Hymenoptera, Platygastroidea)	Entomofauna 20(3): 17-52
Buhl PN	2000	Notes on reared or emerged Platygastroidea (Hymenoptera).	Entomologiske Meddelelser 68(4): 115-120
Buhl PN	2001	Phylogeny and host association in Platygaster Latreille, 1809 (Hymenoptera: Platygaster)	Entomologiske Meddelelser 69: 113-122
Buhl PN	2001	Ten new species of platygastrid wasps from central Spain (Hymenoptera, Platygastridae).	Graellsia 57(2): 141-153
Buhl PN	2001	Eleven new species of Platygastrinae (Hymenoptera: Platygastridae).	Folia Entomologica Hungarica 62: 133-149
Buhl PN	2001	Taxonomical notes on Platygastridae (Hymenoptera, Platygastroidea)	Entomofauna 22: 17-40
Buhl PN	2002	Contributions to the platygastrid fauna of Panama (Hymenoptera, Platygastridae)	Entomofauna 23(26): 309-330
Buhl PN	2003	Three new species of Platygastrinae from Sri Lanka (Hymenoptera, Platygastridae)	Entomofauna 24(1): 1-8
Buhl PN	2003	New or little known platygastrids (Hymenoptera: Platygastridae).	Phegea 31: 183-192
Buhl PN	2003	New species of African Platygastrinae (Hymenoptera: Platygastridae).	Phegea 31: 25-32
Buhl PN	2003	New or little known Palaearctic species of Platygastrinae (Hymenoptera: Platygastridae)	Entomologica Fennica 14: 109-117
Buhl PN	2004	New Australasian Platygastrinae (Hymenoptera: Platygastridae).	Folia Entomologica Hungarica 65: 85-105
Buhl PN	2004	Platygastridae (Hymenoptera) from Mongolia	Annales Historico-Naturales Musei Nationalis Hungarici 96: 115-152
Buhl PN	2004	New African Platygastrinae (Hymenoptera: Platygastridae).	Folia Entomologica Hungarica 65: 65-83
Buhl PN	2004	Ten new Palaearctic species of Platygastrinae (Hymenoptera, Platygastridae)	Entomofauna 25(11): 165-179
Buhl PN	2004	New Neotropical species of Platygastrinae (Hymenoptera, Platygastridae)	Entomofauna 25(13): 221-236
Buhl PN	2004	New or little known species of Platygastrinae from Africa (Hymenoptera, Platygastridae)	Entomofauna 25(22): 333-344
Buhl PN	2005	New species of South African Platygastrinae (Hymenoptera, Platygastridae)	Entomofauna 26(16): 281-304
Buhl PN	2005	New or little known Palaerctic species of Platygastrinae (Hymenoptera: Platygastridae). II	Entomologica Fennica 16: 74-82
Buhl PN	2005	New species of Platygastrinae from Argentina (Hymenoptera: Platygastridae).	Phegea 33: 93-100
Buhl PN	2006	New species of Platygastrinae from Canada (Hymenoptera, Platygastridae)	Entomofauna 27: 193-205
Buhl PN	2006	Taxonomical and distributional notes on new and known Palaearctic platygastrid species (Hymenoptera: Platygastridae).	Acta Zoologica Academiae Scientiarum Hungaricae 52: 287-311
Buhl PN	2006	Three new Afrotropical species of Platygastrinae (Hymenoptera, Platygastridae)	Entomofauna 17: 209-213
Buhl PN	2006	Key to Platygaster (Hymenoptera, Platygastridae) from Denmark, with descriptions of new species	Steenstrupia 29: 127-167
Buhl PN	2007	Seven new exotic species of Platygastrinae (Hymenoptera, Platygastridae)	Entomofauna 28: 69-77
Buhl PN	2007	Order Hymenoptera, family Platygastridae	Arthropod Fauna of the United Arab Emirates 1: 327-344
Buhl PN	2007	New or little known exotic Platygastrinae (Hymenoptera, Platygastridae).	Entomofauna 28: 285-292
Buhl PN	2008	New and little known Platygastridae from Indonesia and Malaysia (Hymenoptera: Platygastroidea)	Zoologische Mededeelingen 82: 515-579
Buhl PN	2008	Five new host records in Platygastridae (Hym.)	Entomologists Monthly Magazine 144: 108
Buhl PN	2008	On twenty-six new or little known species of Platygastridae	Entomofauna 29: 385-415
Buhl PN	2009	Reared Palaearctic Ceraphronidae and Platygastridae (Hymenoptera), with a new species of Platygaster Latreille, 1809	Entomologist's Monthly Magazine 145: 197-202
Buhl PN	2009	Taxonomical studies on Oriental Platygastridae (Hymenoptera: Platygastroidea)	Journal of Asia-Pacific Entomology 12: 123-132
Buhl PN	2009	New species of Platygastridae from Vietnam (Hymenoptera: Platygastroidea).	Zoologische Mededeelingen 83: 877-918
Buhl PN	2009	New or little known Palaearctic species of Platygastrinae (Hymenoptera: Platygastridae). III	Entomologica Fennica 20: 65-83
Buhl PN	2009	Six new species of Platygastrinae from the British Isles (Hymenoptera, Platygastridae)	Journal of Natural History 43(11-12): 687-699
Buhl PN	2010	Order Hymenoptera, family Platygastridae (part 2).	Arthropod Fauna of the United Arab Emirates 3: 306-318
Buhl PN	2010	Platygastridae from the Udzungwa Mountains, Tanzania (Hymenoptera, Platygastroidea).	Journal of Afrotropical Zoology 6: 29-46
Buhl PN	2010	New or little known species of Platygastrinae from NW Europe (Hymenoptera, Platygastridae)	Entomofauna 31: 301-316
Buhl PN	2011	Species of Platygastrinae and Sceliotrachelinae from rainforest canopies in Tanzania, with keys to the Afrotropical species of Amblyaspis, Inostemma, Leptacis, Platygaster and Synopeas	Tijdschrift voor Entomologie 154: 75-126
Buhl PN	2012	Ten new species of platygastrinae (Platygastridae)	Entomofauna 33: 333-356
Buhl PN	2013	New species of Platygastrinae from Sweden and Denmark	Entomofauna 34: 129-140
Buhl PN	2013	New or little known Platygastrinae from New Guinea	Entomologist's Monthly Magazine 149: 3-18
Buhl PN	2014	New species and new records of Platygastrinae and Sceliotrachelinae from Togo (Hymenoptera: Platygastridae)	African Invertebrates 55(1): 67-117
Buhl PN	2014	New species of Platygastrinae from Sri Lanka	Entomofauna 35: 149-168
Buhl PN	2015	New species of Platygastrinae from Afrotropical region	Entomofauna 36: 313-332
Buhl PN	2015	A new species of Platygaster from New Zealand associated with the totara tree	Entomologist's Monthly Magazine 151: 139-141
Buhl PN	2015	Further new or little known species of Platygastrinae from the Holarctic region	Entomologist's Monthly Magazine 151: 177-184
Buhl PN	2016	New and notable Platygastrinae collected by the Swedish Malaise Trap Project	Entomologist's Monthly Magazine 152: 67-72
Buhl PN	2017	New Platygastrinae from New Zealand	Entomofauna 38: 377-396
Buhl PN, Bennett FD	2009	Records of Platygastridae (Hym.: Platygastridae) from the Isle of Man, with descriptions of three new species.	The Entomologist's Record and Journal of Variation 121(1): 89-99
Buhl PN, Bennett FD	2011	Further records of Platygastridae (Hym.: Platygastridae) from the Isle of Man.	Entomologists Record and Journal of Variation 123: 61-63
Buhl PN, Choi JY	2006	Taxonomic review of the family Platygastridae (Hymenoptera: Platygastroidea) from the Korean peninsula.	Journal of Asia-Pacific Entomology 9: 121-137
Buhl PN, Duso C	2008	Platygaster robiniae n.sp. (Hymenoptera: Platygastridae) parasitoid of Obolodiplosis robiniae (Diptera: Cecidomyiidae) in Europe.	Annals of the Entomological Society of America 101: 297-300
Buhl PN, Goyer M, Labrie G, Lucas E	2012	A new species of Platygaster (Hymenoptera: Platygastridae) from Canada associated with wheat	Entomologist's Monthly Magazine 148: 132-136
Buhl PN, Koponen M	2003	New records of Platygastridae (Hymenoptera: Platygastroidea) from Finland	Entomologica Fennica 14: 98-104
Buhl PN, Koponen M	2003	Platygastridae from the Canary Islands and Madeira (Hymenoptera: Platygastroidea)	Entomologica Fennica 14: 105-108
Buhl PN, Notton DG	2009	A revised catalogue of the Platygastridae of the British Isles (Hymenoptera: Platygastroidea)	Journal of Natural History 43: 1651-1703
Buhl PN, O'Connor JP	2008	23 species of Platygastrinae (Hymenoptera, Platygastridae) new to Ireland, including Platygaster hibernica sp. nov. and Synopeas hibernicum sp. nov.	Irish Naturalists' Journal 29: 111-115
Buhl PN, O'Connor JP	2009	Six species of Platygastrinae (Hym., Platygastridae) new to Ireland	Entomologists Monthly Magazine 145: 164
Buhl PN, O'Connor JP	2011	A new species of Platygaster (Hym., Platygastridae) from Ireland.	Entomologist's Monthly Magazine 147: 77-80
Buhl PN, O'Connor JP	2011	Four species of Platygastrinae (Hym., Plastygastridae) new to Ireland.	Entomologist's Monthly Magazine 147: 116
Buhl PN, O'Connor JP	2012	A further four species of Platygastrinae (Hymenoptera: Platygastridae) new to Ireland	Entomologist's Monthly Magazine 148: 146
Buhl PN, O'Connor JP	2012	Two new species of Platygastroidea (Hymenoptera) from Ireland	Entomologists Record and Journal of Variation 124: 195-200
Buhl PN, O'Connor JP	2013	Notes on Irish Platygastridae including two species new to Ireland	Entomologist's Monthly Magazine 67
Buhl PN, O'Connor JP, Ashe P	2009	Records of Indonesian & Malaysian Platygastridae (Hymenoptera)	Entomologists Monthly Magazine 145: 160
Day MC	1971	A new species of Platygaster Latreille (Hymenoptera: Platygastridae) reproducing by thelytokous parthenogenesis	Entomologist's Gazette 22: 37-42
Dodd AP	1916	Australian Hymenoptera: Proctotrypoidea. No. 4	Transactions and Proceedings of the Royal Society of South Australia 40: 9-32
Drake EF	1969	A new species of Platygastridae from Hawaii	Proceedings of the Hawaii Entomological Society 20: 323-326
Fouts RM	1920	Some new parasites, with remarks on the genus Platygaster (Hymenoptera)	Proceedings of the Entomological Society of Washington 22: 61-72
Fouts RM	1924	Revision of the North Americaan wasps of the subfamily Platygastrinae	Proceedings of the US National Museum 63: 1-145
Fouts RM	1925	New serphoid parasites from North and South America (Hymenoptera)	Proceedings of the Entomological Society of Washington 27: 147-152
Fouts RM	1925	New serphoid parasites from the United States (Hymenoptera)	Proceedings of the Entomological Society of Washington 27: 93-103
Fouts RM	1926	Notes on Serphoidea with descriptions of new species (Hymenoptera)	Proceedings of the Entomological Society of Washington 28: 167-179
Fouts RM	1934	New Platygasteridae from the Marquesas	Bernice P. Bishop Museum Bulletin 114: 327-331
Hill CC	1926	Platygaster hiemalis, a parasite of the hessian fly	Journal of Agricultural Research 32: 261-275
Hill CC, Emery WT	1937	The biology of Platygaster herrickii, a parasite of the hessian fly	Journal of Agricultural Research 55: 199-213
Huggert L	1973	Taxonomical studies on Platygastrinae	Entomologisk Tidskrift 94: 97-108
Huggert L	1974	Taxonomical studies on the species belonging to Urocyclops (Platygastridae)	Entomologisk Tidskrift 95: 58-63
Huggert L	1975	Descriptions of Platygastrinae from Sweden	Entomologica Scandinavica 6: 61-66
Huggert L	1980	Taxonomical studies on some genera and species of Platygastrinae	Entomologica Scandinavica 11: 97-112
Johnson PJ, Buhl PN, Torrez VC	2013	A new species of Platygaster Latreille (Hymenoptera: Platygastridae) parasitizing Chilophaga virgati Gagne (Diptera: Cecidomyiidae)	Zootaxa 3630: 184-190
MacGown MW	1971	A new species of Platygaster (Platygastridae) associated with shortleaf pine, Pinus echinata	Canadian Entomologist 103: 1637-1638
MacGown MW	1974	New Nearctic Platygaster (Platygastridae): the coloradensis group	Canadian Entomologist 106: 213-219
MacGown MW	1974	A new species of Platygaster (Platygastridae) parasitic on Lasioptera nodula (Cecidomyiidae) in blackberry stem galls	Canadian Entomologist 106: 437-439
MacGown MW	1979	The Platygastridae parasitic on midges found on conifers in Canada and the United States	Information Bulletin 9: 1-131
MacGown MW, Osgood Jr EA	1971	Two new species of Platygaster (Platygastridae) parasitic on balsam gall midge, Dasineura balsamicola (Cecidomyiidae)	Canadian Entomologist 103: 1143-1146
MacGown MW, Osgood Jr EA	1974	Two new species of Platygastridae	Canadian Entomologist 106: 539-544
Masner L, Muesebeck CFW	1968	The types of Proctotrupoidea (Hymenoptera) in the United States National Museum	US National Museum Bulletin 270: 1-143
Risbec J	1955	Platygastrinae de Madagascar (Hym. Proctotrupoidae)	Bulletin de la Societe Zoologique de France 80: 109-118
Risbec J	1958	Contributions a la connaissance de Hymenopteres Chalcidoides et Proctotrupoides de l'Afrique Noire. IV. Prototrupoides du Congo Belge	Annales du Musee Royal du Congo Belge Tervuren (Belgique) 64: 106-138
Roskam JC	1986	Biosystematics of insects living in female birch catkins. IV. Egg-larval parasitoids of the genera Platygaster and Metaclisis (Platygastridae)	Tijdschrift voor Entomologie 129: 125-140
Szabo JB	1959	Durch ausleseapparat gesammelte zehrwespen. I. Erster beitrag zur kenntnis der zehrwespenfauna Bulgariens (Hym., Proct.)	Folia Entomologica Hungarica 12: 193-213
Szabo JB	1976	Neue arten der Platgastriden aus dem Mecsek Gebirge, Ungarn (Hymenoptera, Proctotrupoidea, Platygasteridae)	Dunantuli Dolgozatok 10: 105-107
Szabo JB	1977	Eine neue art, Platygaster vedresi sp. n. aus dem Mecsek Gebirge, Ungarn (Hymenoptera, Proctotrupoidea, Platygasteridae)	Janus Pannonius Muzeum Evkonyve 19: 85-86
Szelenyi G	1940	Ein beitrag zur kenntnis parasitischer Hymenopteren an hand einiger Zuchtergebnisse. (Hymenoptera: Proctotrupoidea).	Arbeiten uber Morphologische und Taxonomische Entomologie aus Berlin-Dahlem 7: 226-236
Szelenyi G	1958	Uber einige durch zucht erhaltene Scelioniden und Bethyliden (Hymenoptera).	Annales Historico-Naturales Musei Nationalis Hungarici 50: 261-270
Ushakumari R	2004	Diversity of Platygaster Latreille (Hymenoptera: Platygastridae) of Kerala	Pages 573-591 in Rajmohana K, Narendran TC. Perspectives on biosystematics and biodiversity: Prof. T. C. Narendran commemoration volume
Vlug HJ	1973	The species of Platygastrinae (Hymenoptera: Proctotrupoidea) in the collection of the Naturhistorisches Museum in Vienna with special reference to the types of Forster	Entomophaga 18: 175-184
Vlug HJ	1985	The types of Platygastridae described by Haliday and Walker and preserved in the National Museum of Ireland and in the British Museum. 2. keys to species, redescriptions, synonymy	Tijdschrift voor Entomologie 127: 179-224
Vlug HJ	1995	Catalogue of the Platygastridae (Platygastroidea) of the world (Insecta: Hymenoptera).	Hymenopterorum Catalogus 19: 1-168
Yamagishi K	1980	Platygastrid parasites of willow gall midges in Japan (Hymenoptera: Proctotrupoidea)	ESAKIA 15: 161-175
Yoshida N, Hirashima Y	1979	Systematic studies on proctotrupid and chalcidoid parasites of gall midges injurious to Pinus and Cryptomeria in Japan and Korea (Hymenoptera)	ESAKIA 14: 113-133
